# Supplementary material for: Effects of Anticancer Therapy on Osteoporosis in Breast Cancer Patients: A Nationwide Study Using Data from the National Health Insurance Service-National Health Information Database
Source: J Clin Med. 2025 Jan 23;14(3):732. doi: 10.3390/jcm14030732 (PMC11818878; doi:10.3390/jcm14030732)
Supplement: Supplementary file 1 [file jcm-14-00732-s001.zip]

Archive with 1 entries (1 files):
- jcm-3428134-Supplementary.pdf
